# Supplementary material for: Defining the kinetic effects of infection with influenza virus A/PR8/34 (H1N1) on sphingosine-1-phosphate signaling in mice by targeted LC/MS
Source: Sci Rep. 2021 Oct 11;11:20161. doi: 10.1038/s41598-021-99765-0 (PMC8505484; doi:10.1038/s41598-021-99765-0)
Supplement: Supplementary file 2 — Supplementary Table S1. [file 41598_2021_99765_MOESM2_ESM.xlsx]

## Sheet: Sheet1
Title: Defining the kinetic effects of infection with A/PR8/34 (H1N1) influenza virus on sphingosine-1-phosphate signaling in mice by targeted LC/MS
Authors: Divyavani Gowda1#, Marumi Ohno3#, Siddabasave Gowda B. Gowda1, Hitoshi Chiba1,2, Masashi Shingai3, Hiroshi Kida3*, and Shu-Ping Hui1*
1	Faculty of Health Sciences, Hokkaido University, Kita-12 Nishi-5, Kita-Ku, Sapporo 060-0812, Japan
2	Department of Nutrition, Sapporo University of Health Sciences, Nakanuma Nishi-4-3-1-15, Higashi-Ku, Sapporo 007-0894, Japan
3	International Institute for Zoonosis Control, Hokkaido University, Kita 20 Nishi10, Kita-ku, Sapporo, 001-0020, Japan
#	Equally contributing authors
*	Corresponding authors
Supplemental Table S1. ddCt values for tested genes
The Ct values obtained by real-time RT-PCR were normalized to those of 18S from the same samples to calculate dCt values.
The ddCt values were calculated by subtracting the average dCt values of control mice from each data, and the average value and SEM value were obtained for each group.
Relative expression levels of targeted genes were represented as fold changes [2^(-average ddCt)].
Tissue	Sampling time	Treatment	Sphk1	Sphk2	Sgpl1	S1pr1	S1pr2	S1pr3	Spns2	Abcc1	Abcg2	Abca1
Liver	1 dpi	control	0.477002	0.0249426	-0.284093	-0.349264	0.291864	0.698114	0.069989	-0.205599	0.00163198	-0.0786579
		control	0.404834	-0.0812662	-0.0316246	0.062906	-0.14737	0.293243	0.0984714	0.183857	-0.0853813	0.0493023
		control	-0.326757	0.175067	0.286618	0.0690296	-0.190191	-0.37364	0.0259321	0.123566	0.154316	0.0907462
		control	-0.555079	-0.118744	0.0290997	0.217329	0.0456975	-0.617717	-0.194392	-0.101824	-0.0705669	-0.0613906
		control	0.180155	-0.0513232
		control	-0.482383	0.00368762
		control	0.73956	-0.00411916
		control	-0.437331	0.0517547
		PR8	0.36213	-0.610979	0.167772	0.0178792	-0.0858333	0.352536	0.0588348	0.24807	-0.0610454	0.0614502
		PR8	-0.196427	-0.312793	-0.0382469	-0.0301802	-0.00470042	-0.362458	-0.270169	-0.0786746	-0.27452	-0.278622
		PR8	-0.170164	-0.253789	0.27529	0.553994	-0.0521028	-1.26798	-0.142557	0.134326	-0.0706728	0.075619
		PR8	0.205461	-0.278047	0.30055	0.616506	0.152345	-0.86473	0.114115	0.0607183	-0.132882	0.00575948
		PR8	-0.159891	-0.300581
		PR8	-0.498373	-0.1873
		PR8	0.612037	-0.00853181
		PR8	-0.327253	0.333369
	3 dpi	control	-0.163789	-0.354162	0.164973	0.267201	-0.226192	-0.631721	0.0208228	-0.151995	0.156109	-0.155955
		control	0.233941	-0.0185111	0.0475581	0.0686553	-0.0110562	0.263793	-0.103113	-0.168608	-0.0439608	0.112312
		control	-0.0745308	-0.134566	-0.0524786	-0.181247	0.295657	0.407462	0.212511	0.114757	0.0877302	0.202299
		control	0.00437903	0.507239	-0.160052	-0.154608	-0.058409	-0.0395339	-0.130221	0.205847	-0.199878	-0.158656
		control	-0.419598	0.112732
		control	-0.527153	0.0500271
		control	0.408539	-0.0309398
		control	0.538212	-0.131819
		PR8	-0.161198	0.113753	0.232938	-0.116441	-0.319727	-1.59893	-0.32116	-0.532661	0.307376	-0.489608
		PR8	-0.8829	0.0582674	0.242129	-0.168815	0.277472	0.123881	-0.35922	-0.0729167	0.426109	-0.489647
		PR8	-0.288261	-0.107399	0.207695	-0.0273435	-0.350126	-0.745034	0.00618577	0.157928	0.309936	-0.151509
		PR8	0.666888	-0.0936916	-0.259428	-0.281919	0.0627735	-0.0755093	-0.133135	-0.602076	0.322229	-0.509228
		PR8	0.649712	-0.223906
		PR8	-0.0910642	-0.164944
		PR8	0.596683	-0.383568
	6 dpi	control	-0.344561	0.0343413	-0.175888	-0.106143	0.346655	-0.333576	-0.0672612	-0.0460525	-0.0434923	-0.0963154
		control	0.381819	-0.214964	-0.220093	-0.271056	0.0179043	-0.140194	0.0673537	-0.0005126	-0.240228	-0.166798
		control	-0.517365	0.0988994	0.16585	0.12334	-0.181271	0.075201	-0.0523477	-0.182949	-0.0683184	0.0122299
		control	0.480106	0.0817237	0.230131	0.253858	-0.183289	0.398569	0.0522552	0.229514	0.352038	0.250883
		control	0.0114946	0.14948
		control	0.0248785	-0.649271
		control	-0.376451	0.0206895
		control	0.340078	0.479102
		PR8	-0.840457	-0.55475	0.97648	1.0985	0.865979	-1.29385	0.302227	-0.455794	0.594069	0.128308
		PR8	-0.251427	-0.198529	0.559387	0.373939	-0.109222	-0.739183	0.521913	-0.358898	0.89705	0.202953
		PR8	-0.593096	-0.581557	1.17127	1.35355	1.39422	-0.546963	0.518116	-0.419824	0.560199	0.184637
		PR8	-0.241682	-0.0576329	0.329998	0.0191474	0.46361	-0.756081	0.307073	-0.210124	0.720147	-0.18894
		PR8	-1.19257	-0.382988
		PR8	-1.39365	-0.284725
		PR8	-0.781364	-0.116874
		PR8	-0.921834	-0.206009
eWAT	1 dpi	control	0.14696	-0.0571156	0.162385	0.373389	0.061209	0.889795	0.401322	-0.027303	-0.233385	-0.13609
		control	0.502841	0.037508	0.23301	0.0943553	0.305355	-0.275773	0.18002	0.300122	0.188335	-0.0490713
		control	-0.609687	-0.109015	-0.11402	-0.248122	-0.421693	0.389811	-0.790559	-0.235983	-0.0404046	0.0597315
		control	-0.0401144	0.128622	-0.281375	-0.219623	0.0551283	-1.00383	0.209217	-0.0368359	0.0854547	0.12543
		PR8	-0.621393	-0.186543	0.163117	-0.238057	-0.165647	-1.63239	0.00586534	0.25521	-2.64843	0.388987
		PR8	-0.081522	-0.418502	-0.338405	-0.304666	-0.436462	-1.26491	-0.0949361	-0.0760472	-0.179581	-0.0111961
		PR8	-0.576073	0.306573	0.540043	-0.941744	1.51166	-2.36013	-0.0850284	0.126535	-1.6113	-0.248775
		PR8	0.00237751	0.000720978	0.017514	-0.10379	-0.300966	-0.840455	-0.246214	-0.022012	0.192449	0.104291
	3 dpi	control	-0.180666	-0.0750966	0.00173354	0.00536418	0.503948	-0.620833	0.141164	0.123522	0.273978	0.118547
		control	0.38012	0.0370812	0.0951421	0.229069	-0.253672	0.58303	-0.0755646	0.0760534	-0.0183723	-0.0598288
		control	-0.0203238	-0.194122	-0.170723	-0.0372708	-0.139769	0.464247	-0.0661671	-0.139117	-0.245068	0.0346136
		control	-0.179131	0.232137	0.0738475	-0.197163	-0.110507	-0.426444	0.000568151	-0.0604584	-0.0105379	-0.0933323
		PR8	0.243532	0.414827	-0.795894	-0.591841	-0.463535	-1.15886	-0.855463	0.158147	-0.684097	-0.360575
		PR8	-0.889784	0.0284591	-0.371317	-0.158612	-0.184054	0.406027	-0.830423	0.277252	-3.65281	-0.154461
		PR8	0.542257	0.585445	-0.159498	-0.305265	0.181272	-0.35845	-0.604734	0.518234	-0.313718	-0.06633
		PR8	0.484201	0.069242	-0.173317	-0.185815	0.0622919	-0.836609	0.168254	0.108337	0.195567	-0.128765
	6 dpi	control	0.36258	0.148009	0.284414	-0.0280528	0.727563	-1.08492	0.590406	0.375751	0.342556	0.170594
		control	0.0400927	-0.151911	-0.248971	0.0481896	-0.625667	0.391854	-0.311553	-0.307801	-0.264024	-0.0493748
		control	-0.49683	-0.0196607	-0.147265	-0.127592	-0.186296	0.174294	-0.463355	-0.0873513	-0.185524	-0.0967
		control	0.0941575	0.0235627	0.111822	0.107455	0.0843992	0.518771	0.184501	0.0194011	0.106991	-0.0245192
		PR8	-1.77159	-0.113132	-1.35282	-0.666399	-0.761448	2.14855	-1.45144	0.0175633	-0.975493	0.0855529
		PR8	-1.00306	0.236005	-0.21542	-0.65208	-0.136048	-0.451715	-0.700352	0.273054	-0.461044	-0.55848
		PR8	-0.330066	0.110354	-0.887885	-0.501234	0.0564661	0.779366	-1.26619	0.0879817	-0.656919	-0.605932
		PR8	-0.74	0.237461	-0.962304	-0.330736	-0.267137	1.41151	-1.17916	-0.0226941	-1.6295	-0.807853
Lung	1 dpi	control	0.728553	0.674106	0.0675449	0.428411	-0.0372195	-0.238475	0.256233	0.208325	0.288542	0.19259
		control	-0.153959	-0.121794	-0.101237	-0.399582	0.195512	-0.11574	-0.462034	-0.397276	-0.148427	-0.228271
		control	-0.243051	-0.0430126	0.0279779	0.0657787	0.131185	0.566986	0.181475	0.240158	-0.0384603	0.0562539
		control	-0.331543	-0.509299	0.00571442	-0.0946074	-0.289478	-0.21277	0.0243258	-0.0512061	-0.101655	-0.0205731
		PR8	0.303334	0.208015	0.00141048	0.0214634	0.462272	0.893184	-0.0154243	-0.0249047	0.288528	0.312846
		PR8	-0.364894	-0.290394	-0.0643263	0.052906	-0.0923276	1.02178	0.154015	-0.00429773	-0.0569444	0.0797486
		PR8	-0.431218	-0.429944	-0.110573	0.208737	-0.36997	1.18914	-0.149819	0.0191712	0.0570016	0.0951705
		PR8	-0.0761476	0.205623	0.0844135	0.472365	-0.258863	1.01858	0.197446	0.298186	0.204775	0.219163
	3 dpi	control	0.601101	0.188513	-0.0267348	0.439547	0.0458407	0.0688972	0.194905	0.0514717	0.277405	0.0239248
		control	0.401225	0.219285	0.143749	-0.0678277	0.218932	-0.182721	-0.268963	-0.00475025	0.0759883	0.149807
		control	-0.231596	-0.0251441	-0.0780158	-0.225975	-0.0747857	0.113701	-0.0719428	0.0447083	0.0389199	0.241321
		control	-0.77073	-0.382655	-0.0389981	-0.145745	-0.189987	0.000123024	0.146001	-0.0914297	-0.392313	-0.415052
		PR8	-1.05883	-0.324844	-0.641759	-0.212713	-0.26989	-1.48199	0.325036	-0.172476	-0.407623	0.213229
		PR8	-1.24734	-0.248242	-0.876809	-0.30902	-0.260913	-1.74252	0.540992	-0.339402	-0.546179	0.0251198
		PR8	-1.13717	-0.30248	-0.912065	-0.478319	-0.290305	-1.68368	0.681008	-0.321678	-0.16484	0.32466
		PR8	-0.78992	0.15595	-0.829165	-0.20381	-0.101877	-1.70174	0.430006	-0.275365	-0.170105	0.325956
	6 dpi	control	0.476835	0.206288	0.0510547	0.0366637	-0.0758665	0.107682	0.0812991	0.0315254	0.272986	0.0514009
		control	0.119545	0.135547	-0.0822089	-0.215139	0.353711	-0.394869	-0.0894973	-0.145289	-0.084029	0.0357463
		control	0.0425599	0.0359423	0.102778	0.158693	-0.04512	0.0209682	0.0664294	0.155398	0.114517	0.0333574
		control	-0.63894	-0.377777	-0.071624	0.0197825	-0.232725	0.266219	-0.0582311	-0.0416348	-0.303474	-0.120505
		PR8	-0.603432	0.131464	-0.795812	0.30162	-0.177044	0.578051	1.4556	0.250088	0.655298	1.28538
		PR8	-0.805423	0.181417	-0.599983	0.223681	0.247087	-0.268816	1.75944	0.33329	0.685107	0.980572
		PR8	-1.02409	0.0903513	-0.842065	0.26106	-0.627535	-0.100066	1.47056	0.0781524	0.496634	1.03308
		PR8	0.138172	1.00925	-0.350954	0.428851	0.521426	-0.0608695	1.3904	0.500143	1.08274	1.37159
Aorta	1 dpi	control	0.37186	0.287375	-0.125195
		control	0.309381	0.29801	0.107296
		control	-0.00662422	-0.254648	-0.163057
		control	-0.674617	-0.330737	0.180955
		control	0.293605	0.323172	0.261787
		control	0.530367	0.274356	0.04177
		control	-0.217813	-0.227565	-0.0535288
		control	-0.60616	-0.369963	-0.250029
		PR8	-0.254851	0.191766	-1.14828
		PR8	-0.244802	-0.0126514	0.315987
		PR8	-0.893148	0.0722599	0.122101
		PR8	0.349662	0.208278	0.210954
		PR8	0.624272	-0.573615	0.209096
		PR8	-0.0264354	-0.438693	-0.34472
		PR8	-0.0623927	-0.4371	-0.51595
		PR8	-0.368639	-0.127665	-0.116905
	3 dpi	control	0.301275	0.436465	-0.992414
		control	0.0936303	-0.0100217	0.451118
		control	0.118579	-0.104118	0.286275
		control	-0.513484	-0.322325	0.25502
		control	0.557861	0.230609	0.00529099
		control	-0.0952582	-0.0716128	0.134498
		control	0.00317907	-0.0563703	0.00037384
		control	-0.465782	-0.102626	-0.140162
		PR8	-1.08549	0.0999961	-0.0689011
		PR8	-2.65346	-0.421902	-0.0363522
		PR8	-2.6496	-0.46212	0.206101
		PR8	-2.55553	-0.341602	-0.111384
		PR8	-1.05893	-0.26913	-0.375604
		PR8	-1.34647	-0.107232	-0.237841
		PR8	-1.33511	-0.123014	-0.593703
	6 dpi	control	0.364199	0.165544	0.134263
		control	0.531351	0.208398	0.125393
		control	-0.927994	-0.159606	0.720242
		control	0.032444	-0.214337	-0.979898
		control	0.32786	0.462997	-0.0425501
		control	-0.129303	0.0100498	-0.0784769
		control	0.0452156	-0.273558	0.151233
		control	-0.243773	-0.19949	-0.0302057
		PR8	-0.768559	-0.502022	-0.990711
		PR8	-1.40805	-0.501446	-1.00165
		PR8	-0.945106	-0.124401	-0.529036
		PR8	-1.42168	0.196327	-0.432064
		PR8	-0.986905	-0.617438	0.112167
		PR8	-0.787663	-0.255958	-0.0572624
		PR8	-0.448168	-0.0782986	-0.414136
		PR8	0.0166788	0.128222	-0.0511208
Heart	1 dpi	control	0.183582	0.0902457
		control	-0.143001	-0.151762
		control	-0.28175	-0.118107
		control	0.241168	0.179623
		PR8	0.171986	0.117445
		PR8	-0.265485	-0.000594616
		PR8	0.105707	0.252342
		PR8	-0.189191	0.0282559
	3 dpi	control	0.0396087	-0.113413
		control	0.0897701	-0.051163
		control	0.0193155	-0.0377038
		control	-0.148694	0.20228
		PR8	-0.539056	0.185808
		PR8	-0.897478	-0.066911
		PR8	-0.5414	0.0596826
	6 dpi	control	-0.218058	-0.108433
		control	0.430167	-0.0417526
		control	-0.380801	0.0298073
		control	0.168692	0.120378
		PR8	-1.15961	-0.314294
		PR8	-0.614504	-0.272756
		PR8	-1.09959	-0.359706
		PR8	-0.838974	-0.118912
